# Supplementary material for: Diabetic Foot Ulceration in Dialysis‐Dependent End‐Stage Kidney Disease: A Systematic Review of Epidemiology, Clinical Outcomes and Mortality Risk
Source: Diabetes Metab Res Rev. 2026 Jun 16;42(5):e70189. doi: 10.1002/dmrr.70189 (PMC13270779; doi:10.1002/dmrr.70189)
Supplement: Supplementary file 1 — Supporting Information S1 [file DMRR-42-e70189-s004.xlsx]

## Sheet: PubMed_Search_Detailed
Diabetic Foot Ulceration in Dialysis-Dependent End-Stage Kidney Disease: A Systematic Review of Epidemiology, Clinical Outcomes, and Mortality Risk
Jonathan ZM Lim (1), Dinesh Selvarajah, Sandip Mitra, Natasha SL Ng, Gerry Rayman, Loretta Vileikyte, Frances L Game, Andrew JM Boulton
(1) Diabetes, Endocrinology and Metabolism Centre, Manchester Royal Infirmary, Manchester University NHS Foundation Trust, Manchester, UK
jonathan.lim2@mft.nhs.uk
APPENDIX 1. SEARCH STRATEGIES
PubMed							EMBASE (OVIDSP)								Cochrane Library
Database	Date	Concept	Search Term	Field	Combined Step	Results	Database	Date	Line	Concept	Search Term	Field	Combined Step	Results	Database	Date	Line	Concept	Search Term	Field	Combined Step	Results
PubMed	15.03.2026	DFU	Diabetic Foot	Mesh			EMBASE (OVIDSP)	15.03.2026	1	DFU	Diabetic Foot	exp/			Cochrane Library	15.03.2026	1	DFU	diabetic foot	text
PubMed	15.03.2026	DFU	Diabetic Foot Ulcer	Mesh			EMBASE (OVIDSP)	15.03.2026	2	DFU	Foot Ulcer	exp/			Cochrane Library	15.03.2026	2	DFU	diabetic foot ulcer	text
PubMed	15.03.2026	DFU	diabetic foot ulcer*	tiab			EMBASE (OVIDSP)	15.03.2026	3a	DFU	diabetic foot	tw			Cochrane Library	15.03.2026	3	DFU	#1 OR #2		DFU combined
PubMed	15.03.2026	DFU	DFU	tiab			EMBASE (OVIDSP)	15.03.2026	3b	DFU	diabetic foot ulcer*	tw			Cochrane Library	15.03.2026	4	CKD/ESKD	chronic kidney disease	text
PubMed	15.03.2026	DFU	diabetic foot	tiab			EMBASE (OVIDSP)	15.03.2026	3c	DFU	DFU	tw			Cochrane Library	15.03.2026	5	CKD/ESKD	end stage renal disease	text
PubMed	15.03.2026	DFU	diabetic foot infection*	tiab			EMBASE (OVIDSP)	15.03.2026	4	DFU	foot ulcer* adj3 diabet*	tw			Cochrane Library	15.03.2026	6a	Dialysis	dialysis	text
PubMed	15.03.2026	CKD/ESKD	Chronic Kidney Disease	Mesh			EMBASE (OVIDSP)	15.03.2026	5	DFU	1 or 2 or 3 or 4		DFU combined		Cochrane Library	15.03.2026	6b	Dialysis	haemodialysis	text
PubMed	15.03.2026	CKD/ESKD	Kidney Failure, Chronic	Mesh			EMBASE (OVIDSP)	15.03.2026	6	CKD/ESKD	Renal Insufficiency, Chronic	exp/			Cochrane Library	15.03.2026	6c	Dialysis	hemodialysis	text
PubMed	15.03.2026	CKD/ESKD	chronic kidney disease	tiab			EMBASE (OVIDSP)	15.03.2026	7	CKD/ESKD	Kidney Failure, Chronic	exp/			Cochrane Library	15.03.2026	7	CKD/Dialysis	#4 OR #5 OR #6	Combined CKD/Dialysis
PubMed	15.03.2026	CKD/ESKD	CKD	tiab			EMBASE (OVIDSP)	15.03.2026	8	Dialysis	Renal Dialysis	exp/			Cochrane Library	15.03.2026	8	Final	#3 AND #7		Final search	79
PubMed	15.03.2026	CKD/ESKD	end stage kidney disease	tiab			EMBASE (OVIDSP)	15.03.2026	9	Dialysis	Hemodialysis	exp/
PubMed	15.03.2026	CKD/ESKD	end stage renal disease	tiab			EMBASE (OVIDSP)	15.03.2026	10	Dialysis	Peritoneal Dialysis	exp/
PubMed	15.03.2026	CKD/ESKD	ESKD	tiab			EMBASE (OVIDSP)	15.03.2026	11a	CKD/ESKD	chronic kidney disease	tw
PubMed	15.03.2026	CKD/ESKD	ESRD	tiab			EMBASE (OVIDSP)	15.03.2026	11b	CKD/ESKD	CKD	tw
PubMed	15.03.2026	Dialysis	Renal Dialysis	Mesh			EMBASE (OVIDSP)	15.03.2026	11c	CKD/ESKD	end stage kidney disease	tw
PubMed	15.03.2026	Dialysis	Hemodialysis	Mesh			EMBASE (OVIDSP)	15.03.2026	11d	CKD/ESKD	ESKD	tw
PubMed	15.03.2026	Dialysis	dialysis	tiab			EMBASE (OVIDSP)	15.03.2026	11e	CKD/ESKD	end stage renal disease	tw
PubMed	15.03.2026	Dialysis	haemodialysis	tiab			EMBASE (OVIDSP)	15.03.2026	11f	CKD/ESKD	ESRD	tw
PubMed	15.03.2026	Dialysis	hemodialysis	tiab			EMBASE (OVIDSP)	15.03.2026	12a	Dialysis	renal replacement therapy	tw
PubMed	15.03.2026	Dialysis	renal replacement therapy	tiab			EMBASE (OVIDSP)	15.03.2026	12b	Dialysis	RRT	tw
PubMed	15.03.2026	Dialysis	RRT	tiab			EMBASE (OVIDSP)	15.03.2026	13a	Dialysis	dialysis	tw
PubMed	15.03.2026	Combined	(DFU terms) AND (CKD/ESKD terms) AND (Dialysis terms)		Final search	87	EMBASE (OVIDSP)	15.03.2026	13b	Dialysis	haemodialysis	tw
							EMBASE (OVIDSP)	15.03.2026	13c	Dialysis	hemodialysis	tw
							EMBASE (OVIDSP)	15.03.2026	13d	Dialysis	peritoneal dialysis	tw
							EMBASE (OVIDSP)	15.03.2026	14	CKD/Dialysis	6 or 7 or 8 or 9 or 10 or 11 or 12 or 13		Combined CKD/Dialysis
							EMBASE (OVIDSP)	15.03.2026	15	Diabetes	Diabetes Mellitus	exp/
							EMBASE (OVIDSP)	15.03.2026	16	Diabetes	diabet*	tw
							EMBASE (OVIDSP)	15.03.2026	17	Diabetes	15 or 16		Diabetes combined
							EMBASE (OVIDSP)	15.03.2026	18	Final	5 and 14 and 17		Final search	3130
