# Supplementary material for: Diabetic Foot Ulceration in Dialysis‐Dependent End‐Stage Kidney Disease: A Systematic Review of Epidemiology, Clinical Outcomes and Mortality Risk
Source: Diabetes Metab Res Rev. 2026 Jun 16;42(5):e70189. doi: 10.1002/dmrr.70189 (PMC13270779; doi:10.1002/dmrr.70189)
Supplement: Supplementary file 2 — Supporting Information S2 [file DMRR-42-e70189-s003.xlsx]

## Sheet: Supplementary_LEA_Mortality
Diabetic Foot Ulceration in Dialysis-Dependent End-Stage Kidney Disease: A Systematic Review of Epidemiology, Clinical Outcomes, and Mortality Risk
Jonathan ZM Lim (1), Dinesh Selvarajah, Sandip Mitra, Natasha SL Ng, Gerry Rayman, Loretta Vileikyte, Frances L Game, Andrew JM Boulton
(1) Diabetes, Endocrinology and Metabolism Centre, Manchester Royal Infirmary, Manchester University NHS Foundation Trust, Manchester, UK
jonathan.lim2@mft.nhs.uk
Appendix 2. Extracted Study Characteristics and Outcome Data of Included Studies
Reference	Year	First_Author	Study_Title	Aim	Country	Setting	Design	Data_Source	Duration	Population_Dialysis_Risk	Comparator	DFU_Prevalence	DFU_Incidence
Abbott, C.A., et al., The North-West Diabetes Foot Care Study: incidence of, and risk factors for, new diabetic foot ulceration in a community-based patient cohort. Diabet Med, 2002. 19(5): p. 377–84.	2002	Abbott	North-West Diabetes Foot Care Study	DFU incidence/risk factors	UK	Community + hospital	Prospective cohort	Screening + questionnaire	2 years	DM cohort; low CKD	Risk factor comparison	1.7%	~2.2%/yr
Al-Thani, H., et al., Implications of foot ulceration in hemodialysis patients: a 5-year observational study. J Diabetes Res, 2014. 2014: p. 945075.	2014	Al-Thani	DFU predictors in HD	DFU prevalence and predictors	Qatar	Dialysis unit	Retrospective cohort	Clinical records	5 years	HD; high vascular burden	FU vs no-FU	23%	NR
Baba, M., et al., Temporal changes in the prevalence and associates of foot ulceration in type 2 diabetes: the Fremantle Diabetes Study. J Diabetes Complications, 2015. 29(3): p. 356–61.	2014	Baba	Fremantle Diabetes Study	DFU incidence in T2DM	Australia	Community	Prospective cohort	Clinical cohort	12+ years	T2DM; CKD subset	With vs without DFU	1.2%	5.2/1000 PY
Bonnet, J.-B., et al., Renal function is highly associated with podiatric risk in diabetic patients. Clinical kidney journal, 2023. 16(11): p. 2156–2163.	2023	Bonnet	IWGDF risk cohort	Risk stratification CKD/DFU	France	Hospital	Prospective cohort	Clinical assessment	12 months	CKD incl dialysis	eGFR strata	NR	NR
Dòria, M., et al., Prevalence of Diabetic Foot Disease in Patients with Diabetes Mellitus under Renal Replacement Therapy in Lleida, Spain. Biomed Res Int, 2016. 2016: p. 7217586.	2016	Doria	DFU prevalence dialysis	DFU prevalence	Spain	Dialysis unit	Cross-sectional	Clinical records	Single	Dialysis; high PAD/DPN	None	17.4%	NR
Doria, M., et al., High incidence of adverse outcomes in haemodialysis patients with diabetes with or without diabetic foot syndrome: A 5-year observational study in lleida, Spain. Journal of Clinical Medicine, 2021. 10(7): p. 1368.	2021	Doria	DFU/DFS HD cohort	DFU prevalence/outcomes	Spain	Dialysis centres	Retrospective cohort	Clinical records	5–6 years	HD; high DFS burden	Diabetes vs non-DM	9.1%	NR
Felipe, R.R., Risk Factors for Foot Problems among Patients with Type 2 Diabetes and Chronic Kidney Disease. Journal of the Endocrine Society, 2019. 3(Supplement 1).	2019	Felipe	CKD/DFU cohort	DFU prevalence CKD	Spain	Hospital	Cross-sectional	Clinical cohort	~1 year	CKD V; dialysis subset	None	6%	NR
Game, F.L., et al., Temporal association between the incidence of foot ulceration and the start of dialysis in diabetes mellitus. Nephrology Dialysis Transplantation, 2006. 21(11): p. 3207–3210.	2006	Game	DFU in RRT	DFU around dialysis	UK	Hospital	Case-series	Databases	Long-term	RRT; DM	Pre vs post dialysis	20.2%	↑ post-RRT
Hernandez, R.S., et al., PREVALENCE OF AMPUTATION IN HD PATIENTS: A DIALYSIS PROGRAM WITHOUT SOCKS. Nephrology Dialysis Transplantation, 2023. 38(Supplement 1): p. i1217.	2023	Hernandez	Dialysis DFU cohort	DFU prevalence dialysis	Spain	Dialysis unit	Retrospective	Clinical cohort	7 years	HD; high PAD	None	29.7%	NR
Holman, N., et al., Mortality rates in people presenting with a new diabetes-related foot ulcer: a cohort study with implications for management. Diabetologia, 2024. 67(12): p. 2691–2701.	2024	Holman	NDFA audit	DFU outcomes	UK	National registry	Prospective cohort	NDFA	5 years	DFU cohort; small RRT	RRT vs non-RRT	3.4%	NR
Kaminski, M.R., et al., Risk factors for foot ulceration in adults with end-stage renal disease on dialysis: A prospective observational cohort study. BMC Nephrology, 2019. 20(1): p. 423.	2019	Kaminski	DFU dialysis cohort	Incidence DFU dialysis	Australia	Dialysis units	Prospective cohort	Clinical records	12 months	HD 94%; PAD/DPN high	With vs without DFU	21.6%	122/1000 PY
Lavery, L.A., et al., Does the Start of Dialysis Initiate a Period of Increased Risk of Ulceration or Amputation? J Am Podiatr Med Assoc, 2018. 108(1): p. 1–5.	2018	Lavery	DFU pre/post dialysis	Incidence DFU dialysis	USA	Integrated care	Retrospective cohort	Claims + EMR	30 months	Dialysis; T2DM	Pre vs post dialysis	NR	91.7 vs 82.7
Margolis, D.J., O. Hofstad, and H.I. Feldman, Association Between Renal Failure and Foot Ulcer or Lower-Extremity Amputation in Patients With Diabetes. Diabetes Care, 2008. 31(7): p. 1331–1336.	2008	Margolis	CKD DFU risk	DFU incidence CKD	UK	Primary care	Retrospective cohort	THIN	2.4 years	CKD spectrum	eGFR strata	NR	HR ↑ with CKD
Ndip, A., et al., Dialysis Treatment Is an Independent Risk Factor for Foot Ulceration in Patients With Diabetes and Stage 4 or 5 Chronic Kidney Disease. Diabetes Care, 2010. 33(8): p. 1811–1816.	2010	Ndip	CKD dialysis DFU	DFU prevalence CKD	UK	Hospital	Cross-sectional	Clinical	Single	CKD4–5; dialysis	Dialysis vs non	21%	NR
Otte, J., J.J. van Netten, and A.-J.J. Woittiez, The association of chronic kidney disease and dialysis treatment with foot ulceration and major amputation. Journal of vascular surgery, 2015. 62(2): p. 406–11.	2015	Otte	CKD DFU incidence	Incidence DFU dialysis	Netherlands	Hospital	Retrospective cohort	Records	6 years	CKD; dialysis subgroup	CKD stages	NR	104/1000 PY
Ozdemir, V.A. and N. Nural, Risk Factors and Frequency of Foot Ulceration in Patients Receiving Chronic Hemodialysis Treatment. Advances in skin & wound care, 2024. 37(4): p. 203–210.	2024	Ozdemir	DFU HD cohort	DFU prevalence HD	Turkey	Hospitals	Cross-sectional	Clinical	~6 months	HD; high neuropathy	DFU vs no DFU	6.7%	NR
Ramsey, S.D., et al., Incidence, outcomes, and cost of foot ulcers in patients with diabetes. Diabetes Care, 1999. 22(3): p. 382–7.	1999	Ramsey	DFU incidence diabetes	Incidence DFU	USA	HMO	Retrospective cohort	Admin data	3 years	DM cohort	DFU vs no DFU	NR	~2%/yr
Spinelli, M.B., et al., Prevalence of diabetic foot in patients with diabetes mellitus undergoing dialysis treatment in a tertiary-level hospital in Argentina. Revista Española de Cirugía Ortopédica y Traumatología, 2025.	2025	Spinelli	Dialysis DFU burden	DFU prevalence dialysis	Argentina	Hospital	Cross-sectional	Clinical	~2 years	Dialysis; high PAD	None	40.7%	NR
Reference	Year	First_Author	Country	Setting	Study_Design	Follow_up	Population_N	Dialysis_Subgroup	Healing_Outcomes	Recurrence
Akturk, A., et al., Improved outcomes in patients with diabetic foot ulcers despite of differences in baseline characteristics. Wound Repair and Regeneration, 2021. 29(6): p. 912–919.	2021	Akturk	Netherlands	DFU centre	Comparative cohort	1 year	79 vs 271	ESRD subgroup	53.2% → 76.4%	NR
Ha Van, G., et al., Diabetic foot ulcer management in a multidisciplinary foot centre: one-year healing, amputation and mortality rate. Journal of Wound Care, 2021. 30: p. S34–S41.	2020	Ha Van	France	MDT DFU centre	Prospective cohort	19 months	347	Dialysis 13%	67% at 12 months	NR
Hartemann-Heurtier, A., et al., Outcome of severe diabetic foot ulcers after standardised management in a specialised unit. Diabetes Metab, 2002. 28(6 Pt 1): p. 477–84.	2002	Hartemann-Heurtier	France	DFU unit	Observational cohort	7–29 months	157	RRT subgroup	50–70% healing	NR
Honda, Y., et al., Wound healing of critical limb ischemia with tissue loss in patients on hemodialysis. Vascular, 2017. 25(3): p. 272–282.	2017	Honda	Japan	EVT centres	Observational cohort	~400 days	267	HD vs non-HD	79.5% vs 92.4%	57.9% vs 35.9%
Meloni, M., et al., Long term outcomes of diabetic haemodialysis patients with critical limb ischemia and foot ulcer. Diabetes Res Clin Pract, 2016. 116: p. 117–22.	2016	Meloni	Italy	DFU centre	Prospective cohort	15 months	599	Dialysis subgroup	30.3% vs 52.6%	NR
Messenger, G., et al., Diabetic foot ulcer outcomes from a podiatry led tertiary service in Kuwait. Diabetic Foot and Ankle, 2018. 9(1): p. 1471927.	2018	Messenger	Kuwait	DFU service	Retrospective cohort	6 months	230	CKD/ESKD subgroup	Reduced healing (OR 0.3)	NR
Ogurtsova, K., et al., Cumulative long-term recurrence of diabetic foot ulcers in two cohorts from centres in Germany and the Czech Republic. Diabetes Research and Clinical Practice, 2021. 172: p. 108621.	2021	Ogurtsova	Europe	Multicentre	Prospective cohort	15 years	321	ESKD subgroup	NR	25–70% recurrence
Oh, T.S., H.S. Lee, and J.P. Hong, Diabetic foot reconstruction using free flaps increases 5-year-survival rate. Journal of Plastic, Reconstructive and Aesthetic Surgery, 2013. 66(2): p. 243–250.	2013	Oh	South Korea	Surgical cohort	Retrospective cohort	53 months	113	Renal subgroup	91.7%	NR
Tarricone, A., et al., The dialysis foot- the impact of presenting estimated glomerular filtration rate on clinical outcomes in patients hospitalized with diabetic foot infections. Int Wound J, 2025. 22(5): p. e70122.	2025	Tarricone	USA	Hospital cohort	Retrospective cohort	1 year	344	CKD stratified	~58–63%	Similar recurrence
Thai, D.Q., et al., Factors affecting the outcome of lower extremity osteomyelitis treated with microvascular free flaps: an analysis of 65 patients. J Orthop Surg Res, 2021. 16(1): p. 535.	2021	Thai	Korea	Surgical cohort	Retrospective cohort	NR	65	ESRD subgroup	91% flap survival	12.3%
Utsunomiya, M., et al., Prognostic factor of diabetic and ischemic foot ulcer, multi-center, multi department observational study. European Heart Journal, 2017. 38(Supplement 1): p. 280–281.	2017	Utsunomiya	Japan	Multicentre	Retrospective cohort	286 days	431	Dialysis subgroup	63.3%	NR
Reference	Year	First_Author	Country	Study_Design	Follow_up	Population_N	Dialysis_Subgroup	Comparator	LEA_Outcomes	Mortality
Adeleye, O.O., et al., Predictors of intra-hospital mortality in patients with diabetic foot ulcers in Nigeria: data from the MEDFUN study. BMC Endocr Disord, 2020. 20(1): p. 134.	2022	Adeleye	Nigeria	Prospective cohort	NR	112	Dialysis subgroup	None	24.7% amputated	18.4%
Akha, O., Z. Kashi, and A. Makhlough, Correlation between amputation of diabetic foot and nephropathy. Iran J Kidney Dis, 2010. 4(1): p. 27–31.	2010	Akha	Iran	Retrospective cohort	1996–2005	244	Renal dysfunction	Amputees vs non	27.0%	NR
Akturk, A., et al., Improved outcomes in patients with diabetic foot ulcers despite of differences in baseline characteristics. Wound Repair and Regeneration, 2021. 29(6): p. 912–919.	2021	Akturk	Netherlands	Comparative cohort	~1 year	79 vs 271	ESRD subgroup	Historical cohorts	Major LEA 5.1%→3.0%	13–15%
Al-Thani, H., et al., Implications of foot ulceration in hemodialysis patients: a 5-year observational study. J Diabetes Res, 2014. 2014: p. 945075.	2014	Al-Thani	Qatar	Retrospective cohort	5 years	252	100% HD	FU vs no FU	14% vs 2%	56.7%
Alashek, W., C. McIntyre, and M. Taal, Morbidity of diabetic end-stage kidney disease patients treated by dialysis in Libya. Diabetes, Obesity and Metabolism, 2010. 12(SUPPL. 1): p. 76–77.	2010	Alashek	Libya	Cross-sectional	2009	749	HD 99.5%	None	9.1%	NR
Bonnet, J.-B., et al., Epidemiology of major amputation following diabetic foot ulcer: Insights from recent nationwide data in the french national health registry (SNDS). Diabetes & metabolism, 2025. 51(2): p. 101606.	2025	Bonnet	France	Retrospective cohort	1 year	133791	ESKD subgroup	With vs without LEA	3.5%	NR
Combe, C., et al., The burden of amputation among hemodialysis patients in the Dialysis Outcomes and Practice Patterns Study (DOPPS). Am J Kidney Dis, 2009. 54(4): p. 680–92.	2009	Combe	Multinational	Prospective cohort	1.5 years	29838	100% HD	Diabetes vs non	2.0/100 PY	RR 1.54
Dòria, M., et al., Prevalence of Diabetic Foot Disease in Patients with Diabetes Mellitus under Renal Replacement Therapy in Lleida, Spain. Biomed Res Int, 2016. 2016: p. 7217586.	2016	Doria	Spain	Cross-sectional	Single	92	Dialysis	None	16.3% prior	NR
Doria, M., et al., High incidence of adverse outcomes in haemodialysis patients with diabetes with or without diabetic foot syndrome: A 5-year observational study in lleida, Spain. Journal of Clinical Medicine, 2021. 10(7): p. 1368.	2021	Doria	Spain	Retrospective cohort	~5 years	220	100% HD	DM vs non-DM	↑ LEA HR 2.4	55.9%
Eggers, P.W., D. Gohdes, and J. Pugh, Nontraumatic lower extremity amputations in the Medicare end-stage renal disease population. Kidney Int, 1999. 56(4): p. 1524–33.	1999	Eggers	USA	Retrospective cohort	1991–1994	24886	Dialysis	General population	~12–14/100 PY	50–66%
Felipe, R.R., Risk Factors for Foot Problems among Patients with Type 2 Diabetes and Chronic Kidney Disease. Journal of the Endocrine Society, 2019. 3(Supplement 1).	2019	Felipe	Spain	Cross-sectional	2017–18	104	Dialysis 73%	None	8%	NR
Franz, D., et al., Trends in Rates of Lower Extremity Amputation Among Patients With End-stage Renal Disease Who Receive Dialysis. JAMA Intern Med, 2018. 178(8): p. 1025–1032.	2018	Franz	USA	Registry cohort	2000–2014	3.7M	HD/PD	By demographics	4.09/100 PY	43–52%
Game, F.L., et al., Temporal association between the incidence of foot ulceration and the start of dialysis in diabetes mellitus. Nephrology Dialysis Transplantation, 2006. 21(11): p. 3207–3210.	2006	Game	UK	Case-series	Long-term	466	RRT	Pre vs post dialysis	↑ post-RRT	NR
Hamilton, E., et al., Temporal trends in minor and major lower extremity amputation in people with type 2 diabetes: The Fremantle Diabetes Study. Diab Vasc Dis Res, 2023. 20(1).	2023	Hamilton	Australia	Prospective cohort	5 years	1296	ESKD subgroup	FDS1 vs FDS2	↑ LEA HR ~35	NR
Harding, J.L., et al., Trends of Nontraumatic Lower-Extremity Amputation in End-Stage Renal Disease and Diabetes: United States, 2000-2015. Diabetes Care, 2019. 42(8): p. 1430–1435.	2019	Harding	USA	Trend study	2000–2015	2M+	HD/PD	Diabetes vs non	Decline then plateau	NR
He, Y., et al., Association between estimated glomerular filtration rate and outcomes in patients with diabetic foot ulcers: A 3-year follow-up study. European Journal of Endocrinology, 2017. 177(1): p. 41–50.	2017	He	China	Prospective cohort	37 months	366	CKD	eGFR strata	↑ risk CKD	HR 3.5–4.4
Holman, N., et al., Mortality rates in people presenting with a new diabetes-related foot ulcer: a cohort study with implications for management. Diabetologia, 2024. 67(12): p. 2691–2701.	2024	Holman	UK	Registry cohort	2017–2022	71000	RRT subgroup	RRT vs non	NR	14.4%
Honda, Y., et al., Wound healing of critical limb ischemia with tissue loss in patients on hemodialysis. Vascular, 2017. 25(3): p. 272–282.	2017	Honda	Japan	Observational	~400 days	267	HD vs non-HD	HD vs non-HD	Lower limb salvage	NR
Jaar, B.G., et al., Predictors of amputation and survival following lower extremity revascularization in hemodialysis patients. Kidney International, 2004. 65(2): p. 613–620.	2004	Jaar	USA	Cohort	3 years	800	HD	Bypass vs angioplasty	16.3/100 PY	Higher mortality
Kaminski, M.R., et al., Risk factors for foot ulceration in adults with end-stage renal disease on dialysis: A prospective observational cohort study. BMC Nephrology, 2019. 20(1): p. 423.	2019	Kaminski	Australia	Prospective cohort	12 months	450	HD 94%	DFU vs none	2.7%	11.6%
Lan, N.S.R., et al., The combined impact of chronic kidney disease and ulcer severity on incident cardiovascular events in patients with diabetes-related foot ulceration. Physiol Rep, 2025. 13(11): p. e70415.	2025	Lan	Australia	Prospective	~1 year	497	CKD	Severity groups	NR	5.5–53.7%
Lavery, L.A., et al., Does the Start of Dialysis Initiate a Period of Increased Risk of Ulceration or Amputation? J Am Podiatr Med Assoc, 2018. 108(1): p. 1–5.	2018	Lavery	USA	Retrospective cohort	30 months	150	Dialysis	Pre vs post	↑ LEA dialysis	NR
Margolis, D.J., O. Hofstad, and H.I. Feldman, Association Between Renal Failure and Foot Ulcer or Lower-Extremity Amputation in Patients With Diabetes. Diabetes Care, 2008. 31(7): p. 1331–1336.	2008	Margolis	UK	Retrospective cohort	2.4 years	90617	CKD	eGFR strata	HR up to 7.7	NR
Nandakumar D, Johnson MJ, Lavery LA, Conover BM, Raspovic KM, Truong DH, Wukich DK. Lower extremity amputation rates in patients with chronic kidney disease: A database study comparing patients with and without diabetes mellitus. J Diabetes Complications. 2024;38(11):108876.	2024	Nandakumar	USA	Retrospective database study	≥5 years; database period 2010–2023	155169	CKD stage 5 / ESKD n=155,169 (14.6%)	CKD with diabetes vs CKD without diabetes (across stages)	Significantly higher LEA rates in diabetes at all CKD stages; CKD5: OR 30.2 overall, 28.9 minor, 40.1 major	NR
Meloni M, et al. Prevalence, Clinical Aspects and Outcomes in a Large Cohort of Persons with Diabetic Foot Disease. J Clin Med. 2020;9(6):1780.	2020	Meloni	Italy	Observational cohort	1 year	1198	ESKD n=240 (20%)	Neuropathic vs ischaemic DFU	Major LEA: ESKD OR 2.1 (95%CI 1.7-5.8;p=0.02)	0.11
Meloni, M., et al., Long term outcomes of diabetic haemodialysis patients with critical limb ischemia and foot ulcer. Diabetes Res Clin Pract, 2016. 116: p. 117–22.	2016	Meloni	Italy	Prospective cohort	15 months	599	Dialysis	Dialysis vs non	14.4% vs 10.8%	21%
Meloni, M., et al., Characteristics and outcome for persons with diabetic foot ulcer and no-option critical limb ischemia. Journal of Clinical Medicine, 2020. 9(11): p. 3745.	2020	Meloni	Italy	Prospective	1 year	239	ESRD	CLI vs non	30% vs 4.5%	50%
Meloni, M., et al., A multidisciplinary team reduces in-hospital clinical complications and mortality in patients with diabetic foot ulcers. Diabetes/Metabolism Research and Reviews, 2023. 39(7): p. e3690.	2023	Meloni	Italy	Retrospective	2019–2022	350	ESRD	Complications	13.3% vs 3.1%	16.7%
Meloni M, Izzo V, Giurato L, Del Giudice C, Da Ros V, Cervelli V, Gandini R, Uccioli L. Recurrence of Critical Limb Ischemia After Endovascular Intervention in Patients with Diabetic Foot Ulcers. Adv Wound Care. 2018;7(6):171-176.	2018	Meloni	Italy	Observational cohort	12.5 ± 6.6 months	304	Dialysis associated with recurrence (predictor)	rePTA vs no rePTA	Major amputation: 24.3% vs 4.3%	33.3% vs 7.9%
Miyajima, S., et al., Risk factors for major limb amputations in diabetic foot gangrene patients. Diabetes Res Clin Pract, 2006. 71(3): p. 272–9.	2006	Miyajima	Japan	Observational	~600 days	210	HD subgroup	Major vs minor	21.4%	24%
Morbach, S., et al., Long-Term Prognosis of Diabetic Foot Patients and Their Limbs: Amputation and death over the course of a decade. Diabetes Care, 2012. 35(10): p. 2021–2027.	2012	Morbach	Germany	Prospective cohort	10 years	247	Dialysis	None	15–22%	70%
Namgoong, S., et al., Risk factors for major amputation in hospitalised diabetic foot patients. International Wound Journal, 2016. 13(Supplement 1): p. 13–19.	2016	Namgoong	Korea	Retrospective	2010–2013	860	Dialysis	LEA vs none	3.3%	NR
Ndip, A., et al., Dialysis Treatment Is an Independent Risk Factor for Foot Ulceration in Patients With Diabetes and Stage 4 or 5 Chronic Kidney Disease. Diabetes Care, 2010. 33(8): p. 1811–1816.	2010	Ndip	UK	Cross-sectional	Single	326	Dialysis	Dialysis vs non	15% vs 6.4%	NR
Ndip, A., et al., High levels of foot ulceration and amputation risk in a multiracial cohort of diabetic patients on dialysis therapy. Diabetes Care, 2010. 33(4): p. 878–80.	2010	Ndip	UK/USA	Cross-sectional	Single assessment	466	Dialysis (HD predominant)	None	Prior amputation 18%; high LEA risk	NR
Ndip, A., et al., High mortality rates from foot complications in diabetic patients on dialysis. Diabetes, 2012. 61(SUPPL. 1): p. A32.	2012	Ndip	UK	Prospective	2 years	192	100% dialysis	DFU vs none	Prior LEA	53–74%
Ogurtsova, K., et al., Cumulative long-term recurrence of diabetic foot ulcers in two cohorts from centres in Germany and the Czech Republic. Diabetes Research and Clinical Practice, 2021. 172: p. 108621.	2020	Ogurtsova	Europe	Prospective	15 years	321	ESKD	None	Minor LEA risk	15–25%
Orimoto, Y., et al., The prognosis of patients on hemodialysis with foot lesions. J Vasc Surg, 2013. 58(5): p. 1291–9.	2013	Orimoto	Japan	Retrospective	1980–2011	234	100% HD	None	37%	23%
Otte, J., J.J. van Netten, and A.-J.J. Woittiez, The association of chronic kidney disease and dialysis treatment with foot ulceration and major amputation. Journal of vascular surgery, 2015. 62(2): p. 406–11.	2015	Otte	Netherlands	Retrospective	2006–2012	669	Dialysis	CKD stages	HR up to 15	NR
Owens, C.D., et al., Refinement of survival prediction in patients undergoing lower extremity bypass surgery: stratification by chronic kidney disease classification. J Vasc Surg, 2007. 45(5): p. 944–52.	2007	Owens	USA	Registry cohort	5 years	456	CKD5	CKD stages	Higher LEA	9.5% survival
O'Hare, A.M., et al., Factors associated with future amputation among patients undergoing hemodialysis: results from the Dialysis Morbidity and Mortality Study Waves 3 and 4. Am J Kidney Dis, 2003. 41(1): p. 162–70.	2003	O’Hare	USA	Prospective cohort	2 years	9932	Dialysis	Renal groups	29%	35%
Paisey, R.B., et al., Impaired but improving outcomes for those with diabetes related foot ulceration and renal failure. Diabetic Medicine, 2012. 29(SUPPL. 1): p. 149.	2012	Paisey	UK	Retrospective	2009–2011	250	CKD4–5	CKD stage	14.7% vs 4.6%	29%
Prompers, L., et al., Prediction of outcome in individuals with diabetic foot ulcers: Focus on the differences between individuals with and without peripheral arterial disease. The EURODIALE Study. Diabetologia, 2008. 51(5): p. 747–755.	2008	Prompers	Europe	Prospective	1 year	1088	ESKD 5.8%	PAD vs none	5%	6%
Randon, C., et al., A 15-year experience with combined vascular reconstruction and free flap transfer for limb-salvage. European journal of vascular and endovascular surgery : the official journal of the European Society for Vascular Surgery, 2009. 38(3): p. 338–45.	2009	Randon	Europe	Retrospective	1993–2007	76	CKD	None	6–21%	3.8%
Seo, J.H., H.S. Lee, and Y.R. Choi, Perioperative Risk Factors for Early Major Amputation Following First-Time Diabetic Forefoot Amputation. Foot and Ankle International, 2024. 45(10): p. 1111–1121.	2024	Seo	Korea	Retrospective	1998–2021	808	Dialysis	Limb salvage	12.9%	NR
Sheahan, M.G., et al., Lower extremity minor amputations: the roles of diabetes mellitus and timing of revascularization. Journal of vascular surgery, 2005. 42(3): p. 476–80.	2005	Sheahan	USA	Retrospective	1990–2001	670	ESRD	Minor amputation	↑ conversion	43%
Shim, D.W., et al., Risk factors and mortality for amputations in the diabetic foot: a nationwide cohort study. Diabetes Research and Clinical Practice, 2026: p. 112435.	2026	Shim	Korea	Retrospective	2002–2020	40809	ESKD	Major vs minor	Higher in major	52–73%
Speckman, R.A., et al., Diabetes is the strongest risk factor for lower-extremity amputation in new hemodialysis patients. Diabetes Care, 2004. 27(9): p. 2198–203.	2004	Speckman	USA	Retrospective	12 months	3272	HD	DM vs non	4%	NR
Spinelli, M.B., et al., Prevalence of diabetic foot in patients with diabetes mellitus undergoing dialysis treatment in a tertiary-level hospital in Argentina. Revista Española de Cirugía Ortopédica y Traumatología, 2025.	2025	Spinelli	Argentina	Cross-sectional	2022–2024	54	HD/PD	HD vs PD	5.6%	NR
Stuart, L., L. Kimmel, and A. Jolly, Incidence of lower limb amputation in Central Australia. Australian health review : a publication of the Australian Hospital Association, 2021. 45(3): p. 361–367.	2021	Stuart	Australia	Retrospective	2012–2017	166	Dialysis	Aboriginal vs non	↑ repeat LEA	Higher
Tan, T.W., et al., Foot and Ankle Care by Podiatrists and Amputations in Patients With Diabetes and Kidney Failure. JAMA Network Open, 2024. 7(3): p. E240801.	2024	Tan	USA	Retrospective	13 months	14935	HD/PD	Podiatry vs none	28.3%	44.8%
Tarricone, A., et al., The dialysis foot- the impact of presenting estimated glomerular filtration rate on clinical outcomes in patients hospitalized with diabetic foot infections. Int Wound J, 2025. 22(5): p. e70122.	2025	Tarricone	USA	Retrospective	1 year	344	CKD	eGFR strata	No diff	1.9–8.1%
Thai, D.Q., et al., Factors affecting the outcome of lower extremity osteomyelitis treated with microvascular free flaps: an analysis of 65 patients. J Orthop Surg Res, 2021. 16(1): p. 535.	2021	Thai	Korea	Retrospective	NR	65	ESRD	None	3.1%	NR
Utsunomiya, M., et al., Prognostic factor of diabetic and ischemic foot ulcer, multi-center, multi department observational study. European Heart Journal, 2017. 38(Supplement 1): p. 280–281.	2017	Utsunomiya	Japan	Retrospective	286 days	431	Dialysis	None	13.7%	87.7% survival
Venermo, M., et al., The role of chronic kidney disease as a predictor of outcome after revascularisation of the ulcerated diabetic foot. Diabetologia, 2011. 54(12): p. 2971–2977.	2011	Venermo	Finland	Retrospective	1 year	597	Dialysis	CKD stage	↑ LEA	NR
Wolf, G., et al., Diabetic foot syndrome and renal function in type 1 and 2 diabetes mellitus show close association. Nephrol Dial Transplant, 2009. 24(6): p. 1896–901.	2009	Wolf	Germany	Retrospective	1989–2007	4906	CKD	DFS vs none	↑ severity	NR
Zhang, J., et al., The association between estimated glomerular filtration rate and prognosis in patients with diabetic foot osteomyelitis. Int Wound J, 2022. 19(7): p. 1650–1657.	2022	Zhang	China	Prospective	6 months	321	CKD	eGFR strata	65.1%	NR
