# Supplementary material for: Diabetic Foot Ulceration in Dialysis‐Dependent End‐Stage Kidney Disease: A Systematic Review of Epidemiology, Clinical Outcomes and Mortality Risk
Source: Diabetes Metab Res Rev. 2026 Jun 16;42(5):e70189. doi: 10.1002/dmrr.70189 (PMC13270779; doi:10.1002/dmrr.70189)
Supplement: Supplementary file 3 — Supporting Information S3 [file DMRR-42-e70189-s001.xlsx]

## Sheet: STROBE checklist
Appendix 3. STROBE checklist of included studies
Study	Country	Study design	Population (N)	1. Title/Abstract	2. Background	3. Objectives	4. Design Early	5. Setting	6. Participants	7. Variables	8. Data Sources	9. Bias	10. Study Size	11. Statistics	12. Participant Flow	13. Descriptive Data	14. Outcome Data	15. Main Results	16. Other Analyses	17. Key Results	18. Limitations	19. Interpretation	20. Generalisability	21. Funding	22. Ethics/COI	Total score (/22)	Quality rating
Adeleye et al., 2022	Nigeria	Prospective cohort	112	0.5	1	1	0.5	1	1	0.5	1	0.5	1	0.5	0.5	0.5	0.5	0.5	0.5	1	0.5	1	0.5	0	0	14	Moderate
Akha et al., 2010	Iran	Retrospective cohort	244	0.5	1	1	0.5	1	1	0.5	1	0.5	1	0.5	0.5	0.5	0.5	0.5	0.5	1	0.5	1	0.5	0	0	14	Moderate
Akturk et al., 2021	Netherlands	Prospective cohort	271	0.5	1	1	0.5	1	1	1	1	0.5	1	1	0.5	0.5	1	1	1	1	0.5	1	0.5	0	0	16.5	Moderate
Al-Thani et al., 2014	Qatar	Cohort Study	252	1	1	1	1	1	1	1	1	0.5	1	1	0.5	1	1	1	1	1	0.5	1	0.5	0	0	18	High
Alashek et al., 2010	Libya	Cross-sectional study	749	0.5	1	1	0.5	1	1	0.5	1	0.5	1	0.5	0.5	0.5	0.5	0.5	0.5	1	0.5	1	0.5	0	0	14	Moderate
Altobelli et al., 2024	Italy	Prospective cohort	25	0.5	1	1	0.5	1	1	0.5	1	0.5	1	0.5	0.5	0.5	0.5	0.5	0.5	1	0.5	1	0.5	0	0	14	Moderate
Bonnet et al., 2023	France	Cohort Study	486	1	1	1	1	1	1	0.5	1	0.5	1	1	0.5	0.5	0.5	1	1	1	0.5	1	0.5	0	0	16.5	Moderate
Bonnet et al., 2025	France	Cohort study	133791	1	1	1	1	1	1	1	1	0.5	1	1	0.5	1	1	1	1	1	0.5	1	0.5	0	0	18	High
Combe et al., 2009 (DOPPS)	Multiple Countries	Cohort Study	29838	1	1	1	1	1	1	1	1	0.5	1	1	0.5	1	1	1	1	1	0.5	1	0.5	0	0	18	High
Dòria et al., 2016	Spain	Cross-sectional study	92	1	1	1	1	1	1	0.5	1	0.5	1	1	0.5	1	0.5	1	1	1	0.5	1	0.5	0	0	17	Moderate
Dòria et al., 2021	Spain	Cohort study	220	1	1	1	1	1	1	1	1	0.5	1	1	0.5	1	1	1	1	1	0.5	1	0.5	0	0	18	High
Eggers et al., 1999	USA	Cohort study	24886	1	1	1	1	1	1	1	1	0.5	1	1	0.5	0.5	1	1	1	1	0.5	1	0.5	0	0	17.5	Moderate
Felipe et al., 2019	Spain	Cross-sectional study	104	1	1	1	1	1	1	1	1	0.5	1	1	0.5	1	1	1	1	1	0.5	1	0.5	0	0	18	High
Franz et al., 2018	UK	Cohort Study	783965	1	1	1	1	1	1	1	1	0.5	1	1	0.5	0.5	1	1	1	1	0.5	1	0.5	0	0	17.5	Moderate
Game et al., 2006	UK	Self-controlled case series	94	1	1	1	1	1	1	1	1	0.5	1	1	0.5	1	1	1	1	1	0.5	1	0.5	0	0	18	High
Ha Van et al., 2020	France	Prospective cohort	347	1	1	1	1	1	1	1	1	0.5	1	1	0.5	1	1	1	1	1	0.5	1	0.5	0	0	18	High
Harding et al., 2019	USA	Cohort study	114506	1	1	1	1	1	1	1	1	0.5	1	1	0.5	0.5	1	1	1	1	0.5	1	0.5	0	0	17.5	Moderate
Hartemann-Heurtier et al., 2002	France	Prospective cohort	157	0.5	1	1	0.5	1	0.5	0.5	1	0.5	0.5	0.5	0.5	0.5	0.5	0.5	0.5	1	0.5	1	0.5	0	0	13	Low
He et al., 2017	China	Prospective cohort	366	0.5	1	1	0.5	1	1	1	1	0.5	1	1	0.5	0.5	1	1	1	1	0.5	1	0.5	0	0	16.5	Moderate
Hernandez et al., 2023	Spain	Cohort study	202	1	1	1	1	1	1	1	1	0.5	1	1	0.5	1	1	1	1	1	0.5	1	0.5	0	0	18	High
Holman et al., 2024	UK	Cohort Study	71000	1	1	1	1	1	1	1	1	0.5	1	1	0.5	0.5	1	1	1	1	0.5	1	0.5	0	0	17.5	Moderate
Honda et al., 2017	Japan	Prospective cohort	1241	0.5	1	1	0.5	1	1	0.5	1	0.5	1	0.5	0.5	0.5	0.5	0.5	0.5	1	0.5	1	0.5	0	0	14	Moderate
Jaar et al., 2004	USA	Cohort study	800	1	1	1	1	1	1	1	1	0.5	1	1	0.5	0.5	1	1	1	1	0.5	1	0.5	0	0	17.5	Moderate
Kaminski et al., 2019	Australia	Cohort Study	450	1	1	1	1	1	1	1	1	0.5	1	1	0.5	1	1	1	1	1	0.5	1	0.5	0	0	18	High
Lan et al., 2025	Australia	Prospective cohort	497	0.5	1	1	0.5	1	1	1	1	0.5	1	1	0.5	0.5	1	1	1	1	0.5	1	0.5	0	0	16.5	Moderate
Lavery et al., 2018	USA	Cohort Study	150	1	1	1	1	1	1	1	1	0.5	1	1	0.5	0.5	1	1	1	1	0.5	1	0.5	0	0	17.5	Moderate
Lin et al., 2022	Taiwan	Cross-sectional study (Retrospective cohort framework)	3108	1	1	1	1	1	0.5	1	1	0.5	0.5	1	0.5	0.5	1	1	1	1	0.5	1	0.5	0	0	16.5	Moderate
Margolis et al., 2008	USA	Retrospective cohort	90617	0.5	1	1	0.5	1	1	1	1	0.5	1	1	0.5	0.5	1	1	1	1	0.5	1	0.5	0	0	16.5	Moderate
Matsuzaki & Kishi, 2018	Japan	Cohort study	56	1	1	1	1	1	1	1	1	0.5	1	1	0.5	0.5	1	1	1	1	0.5	1	0.5	0	0	17.5	Moderate
Meloni 2020	Italy	Cohort study	1198	1	1	1	1	1	1	1	1	0.5	1	1	0.5	0.5	1	1	1	1	0.5	1	0.5	0	0	17.5	Moderate
Meloni et al., 2016	Italy	Cohort study	599	1	1	1	1	1	1	1	1	0.5	1	1	0.5	0.5	1	1	1	1	0.5	1	0.5	0	0	17.5	Moderate
Meloni et al., 2020 (JCM)	Italy	Cohort study	239	1	1	1	1	1	1	0.5	1	0.5	1	1	0.5	0.5	0.5	1	1	1	0.5	1	0.5	0	0	16.5	Moderate
Meloni et al., 2023	Italy	Cohort study	350	1	1	1	1	1	1	1	1	0.5	1	1	0.5	1	1	1	1	1	0.5	1	0.5	0	0	18	High
Messenger et al., 2018	Japan	Cross-sectional study	230	0.5	1	1	0.5	1	0.5	0.5	1	0.5	0.5	0.5	0.5	0.5	0.5	0.5	0.5	1	0.5	1	0.5	0	0	13	Low
Miyajima et al., 2006	Japan	Cohort study	210	1	1	1	1	1	1	1	1	0.5	1	1	0.5	0.5	1	1	1	1	0.5	1	0.5	0	0	17.5	Moderate
Morbach et al., 2012	Germany	Cohort study	247	1	1	1	1	1	1	1	1	0.5	1	1	0.5	0.5	1	1	1	1	0.5	1	0.5	0	0	17.5	Moderate
Namgoong et al., 2016	Korea	Cohort study	837	1	1	1	1	1	1	1	1	0.5	1	1	0.5	0.5	1	1	1	1	0.5	1	0.5	0	0	17.5	Moderate
Nandakumar et al., 2024	USA			0.5	1	1	0.5	1	0.5	1	1	0.5	0.5	0.5	0.5	0.5	1	1	0.5	1	0.5	1	0.5	0	0	14.5	Moderate
Ndip et al., 2010 (CKD4–5 cohort)	UK	Cross-sectional study	326	1	1	1	1	1	1	1	1	0.5	1	1	0.5	1	1	1	1	1	0.5	1	0.5	0	0	18	High
Ndip et al., 2010 (multiracial HD cohort)	UK/USA	Cross-sectional study	466	1	1	1	1	1	1	1	1	0.5	1	1	0.5	1	1	1	1	1	0.5	1	0.5	0	0	18	High
Ndip et al., 2012	UK	Cohort study	192	1	1	1	1	1	1	1	1	0.5	1	1	0.5	0.5	1	1	1	1	0.5	1	0.5	0	0	17.5	Moderate
O'Hare et al., 2003	USA	Cohort study	9932	1	1	1	1	1	1	1	1	0.5	1	1	0.5	1	1	1	1	1	0.5	1	0.5	0	0	18	High
Ogurtsova et al., 2020	Germany and Czech	Prospective cohort	321	0.5	1	1	0.5	1	1	1	1	0.5	1	1	0.5	0.5	1	1	1	1	0.5	1	0.5	0	0	16.5	Moderate
Oh et al., 2013	South Korea	Retrospective cohort	113	0.5	1	1	0.5	1	1	1	1	0.5	1	1	0.5	0.5	1	1	1	1	0.5	1	0.5	0	0	16.5	Moderate
Orimoto et al., 2013	Japan	Cohort study	234	1	1	1	1	1	1	1	1	0.5	1	1	0.5	1	1	1	1	1	0.5	1	0.5	0	0	18	High
Otte et al., 2015	Netherlands	Cross-sectional study	669	1	1	1	1	1	1	1	1	0.5	1	1	0.5	0.5	1	1	1	1	0.5	1	0.5	0	0	17.5	Moderate
Owens et al., 2007	USA	Prospective cohort		0.5	1	1	0.5	1	0.5	1	1	0.5	0.5	1	0.5	0.5	1	1	1	1	0.5	1	0.5	0	0	15.5	Moderate
Paisey et al., 2012	UK	Cohort study	250	1	1	1	1	1	1	1	1	0.5	1	1	0.5	0.5	1	1	1	1	0.5	1	0.5	0	0	17.5	Moderate
Prompers et al., 2008	Europe	Cohort study	1088	1	1	1	1	1	1	1	1	0.5	1	1	0.5	0.5	1	1	1	1	0.5	1	0.5	0	0	17.5	Moderate
Randon et al., 2009	Belgium	Retrospective cohort	76	0.5	1	1	0.5	1	1	1	1	0.5	1	1	0.5	0.5	1	1	1	1	0.5	1	0.5	0	0	16.5	Moderate
Rubio et al., 2020	Spain	Cohort Study	338	1	1	1	1	1	1	1	1	0.5	1	1	0.5	0.5	1	1	1	1	0.5	1	0.5	0	0	17.5	Moderate
Seo et al., 2024	Korea	Cohort study	808	1	1	1	1	1	1	1	1	0.5	1	1	0.5	0.5	1	1	1	1	0.5	1	0.5	0	0	17.5	Moderate
Sheahan et al., 2005	USA	Cohort study	670	1	1	1	1	1	1	1	1	0.5	1	1	0.5	0.5	1	1	1	1	0.5	1	0.5	0	0	17.5	Moderate
Shim et al., 2026	Korea	Cohort study	40809	1	1	1	1	1	1	1	1	0.5	1	1	0.5	0.5	1	1	1	1	0.5	1	0.5	0	0	17.5	Moderate
Speckman et al., 2004	USA	Cohort study	27876	1	1	1	1	1	1	1	1	0.5	1	1	0.5	0.5	1	1	1	1	0.5	1	0.5	0	0	17.5	Moderate
Spinelli et al., 2025	Argentina	Cross-sectional study	54	1	1	1	1	1	1	1	1	0.5	1	0.5	0.5	1	1	1	0.5	1	0.5	1	0.5	0	0	17	Moderate
Stuart et al., 2021	Australia	Cohort study	166	1	1	1	1	1	1	1	1	0.5	1	1	0.5	0.5	1	1	1	1	0.5	1	0.5	0	0	17.5	Moderate
Tan et al., 2024	USA	Cohort Study	14935	1	1	1	1	1	1	1	1	0.5	1	1	0.5	1	1	1	1	1	0.5	1	0.5	0	0	18	High
Tarricone et al., 2025 (AVSG)	USA	Prospective cohort	327	1	1	1	1	1	1	1	1	0.5	1	1	0.5	1	1	1	1	1	0.5	1	0.5	0	0	18	High
Tarricone et al., 2025 (IWJ)	USA	Prospective cohort	344	0.5	1	1	0.5	1	1	1	1	0.5	1	1	0.5	0.5	1	1	1	1	0.5	1	0.5	0	0	16.5	Moderate
Tay et al., 2022	Singapore	Cohort study	207	1	1	1	1	1	1	1	1	0.5	1	1	0.5	0.5	1	1	1	1	0.5	1	0.5	0	0	17.5	Moderate
Utsunomiya et al., 2017	Kuwait	Retrospective cohort	431	0.5	1	1	0.5	1	1	1	1	0.5	1	0.5	0.5	0.5	1	1	0.5	1	0.5	1	0.5	0	0	15.5	Moderate
Venermo et al., 2011	Finland	Cohort study	597	1	1	1	1	1	1	1	1	0.5	1	1	0.5	0.5	1	1	1	1	0.5	1	0.5	0	0	17.5	Moderate
Zhang et al., 2022	China	Cohort study	321	1	1	1	1	1	1	1	1	0.5	1	1	0.5	0.5	1	1	1	1	0.5	1	0.5	0	0	17.5	Moderate
Summary
Metric	Value
No. of studies	64
Mean STROBE score	16.9141
High quality	16
Moderate quality	46
Low quality	2
