# Supplementary material for: Diabetic Foot Ulceration in Dialysis‐Dependent End‐Stage Kidney Disease: A Systematic Review of Epidemiology, Clinical Outcomes and Mortality Risk
Source: Diabetes Metab Res Rev. 2026 Jun 16;42(5):e70189. doi: 10.1002/dmrr.70189 (PMC13270779; doi:10.1002/dmrr.70189)
Supplement: Supplementary file 4 — Table S1: STROBE scoring framework. [file DMRR-42-e70189-s002.xlsx]

## Sheet: STROBE scoring
Supplementary Table S1 – STROBE scoring framework
Item	Domain	Description	Scoring rule used in this workbook
1	Title/Abstract	Study design indicated in title/abstract	1 if study design extracted; 0.5 if unclear
2	Background	Scientific background and rationale described	1 for included peer-reviewed study
3	Objectives	Objectives or hypotheses clearly stated	1 for included peer-reviewed study
4	Design Early	Study design presented early in paper	1 if study design extracted; 0.5 if unclear
5	Setting	Setting, locations and dates described	1 if country/setting/follow-up extracted; 0.5 otherwise
6	Participants	Eligibility, sources and selection described	1 if sample and population extracted; 0.5 otherwise
7	Variables	Outcomes/exposures/predictors clearly defined	1 if outcomes/variables extracted; 0.5 otherwise
8	Data Sources	Data sources and measurement methods described	1 if source/setting extracted; 0.5 otherwise
9	Bias	Efforts to address potential bias reported	0.5 default unless explicit bias handling extracted
10	Study Size	Study size explained or sample size reported	1 if sample size reported; 0.5 otherwise
11	Statistics	Statistical methods described	1 if comparative/statistical estimates extracted; 0.5 otherwise
12	Participant Flow	Numbers at each stage / flow reported	1 if flow/loss to follow-up extracted; 0.5 otherwise
13	Descriptive Data	Baseline participant characteristics reported	1 if baseline characteristics extracted; 0.5 otherwise
14	Outcome Data	Outcome events/frequencies reported	1 if outcome data extracted; 0.5 otherwise
15	Main Results	Main results with estimates reported	1 if main results/estimates extracted; 0.5 otherwise
16	Other Analyses	Subgroup/sensitivity/interaction analyses	1 if subgroup/comparator/statistical analyses extracted; 0.5 otherwise
17	Key Results	Key results summarised in discussion	1 for included peer-reviewed study
18	Limitations	Study limitations discussed	0.5 default unless limitations explicitly extracted
19	Interpretation	Overall interpretation provided	1 for included peer-reviewed study
20	Generalisability	External validity/generalisability discussed	0.5 default unless generalisability explicitly extracted
21	Funding	Funding source reported	0 unless funding extracted
22	Ethics/COI	Ethics approval and/or conflicts reported	0 unless ethics/conflicts extracted
Quality interpretation
High quality	≥18.0
Moderate quality	14.0–17.5
Low quality	<14.0
